# Supplementary material for: ERα-Dependent Regulation of Adropin Predicts Sex Differences in Liver Homeostasis during High-Fat Diet
Source: Nutrients. 2022 Aug 10;14(16):3262. doi: 10.3390/nu14163262 (PMC9416503; doi:10.3390/nu14163262)
Supplement: Supplementary file 1 [file nutrients-14-03262-s001.zip]

Archive with 1 entries (1 files):
- nutrients-1863376-supplementary.xls
