# Supplementary material for: ERα-Dependent Regulation of Adropin Predicts Sex Differences in Liver Homeostasis during High-Fat Diet
Source: Nutrients. 2022 Aug 10;14(16):3262. doi: 10.3390/nu14163262 (PMC9416503; doi:10.3390/nu14163262)
Supplement: Supplementary file 1 [file nutrients-14-03262-s001.zip › nutrients-1863376-supplementary.xls]

## Sheet: Foglio1
Table S1. List of primers used for RTPCR analysis.
	Gene name	Specie	Primers	Sequence	Tannealing (°C)	Source	Code
	36b4	human	For	GGCGACCTGGAAGTCCAACT	61	-	-
			Rev	CCATCAGCACCACAGCCTTC
	ENHO	human	-	-	60	ThermoFisher	Hs00958505_m1
	IGFBP1	human	-	-	60	ThermoFisher	Hs00236877_m1
	INHBE	human	-	-	60	ThermoFisher	Hs05000273_m1
	TSKU	human	-	-	60	ThermoFisher	Hs00539298_s1
	Acaca	mouse	-	-	60	ThermoFisher	Mm01304257_m1
	Cpt1a	mouse	For	CCAGGCTACAGTGGGACATT	60	-	-
			Rev	GAACTTGCCCATGTCCTTGT
	Dgat2	mouse	-	-	60	ThermoFisher	Mm00499536_m1
	Elovl6	mouse	For	TCACCTTGTCCCAGATCACTC	60	-	-
			Rev	CTGAGGTACATGAGCGAGGAC
	Enho	mouse	For	CGTAGGCTTCTTGCTGCT	59	-	-
			Rev	CTGGAGTTGGGACTGGATT
	Esr1	mouse	-	-	60	ThermoFisher	Mm00433147_m1
	Fasn	mouse	For	CCTCTGATCAGTGGCCTCCTC	60	-	-
			Rev	GGATTCGGGAATACAAGTGGC
	G6pc	mouse	-	-	60	ThermoFisher	Mm00839363_m1
	Gck	mouse	-	-	60	ThermoFisher	Mm00439129_m1
	Hmox1	mouse	For	CCCCACCAAGTTCAAACAGC	60	-	-
			Rev	GCTCCTCAAACAGCTCAATGT
	Igfbp1	mouse	For	AAAGGCTGCTGTGGTCTCC	61	-	-
			Rev	TAGGTGCTGATGGCGTTCC
	Inhbe	mouse	For	ACTGGTTTGCTGTTGCTGCT	60	-	-
			Rev	AGGTAGATGGCTCTGCTTTGA
	Lpin1	mouse	-	-	60	ThermoFisher	Mm01197741_m1
	Nqo1	mouse	For	GGTAGCGGCTCCATGTACTC	61	-	-
			Rev	CGCAGGATGCCACTCTGAAT
	Nrf2	mouse	For	CCCAGCAGGACATGGATTTGA	61	-	-
			Rev	AGCTCATAGTCCTTCTGTCGC
	Pck1	mouse	-	-	60	ThermoFisher	Mm01247058_m1
	Pdk4	mouse	For	CCAGAAGACCAGAAAGCCCT	60	-	-
			Rev	GGATGCCTTGAGCCATTGTA
	Pklr	mouse	-	-	60	ThermoFisher	Mm00443090_m1
	Rplp0	mouse	For	GCTTCATTGTGGGAGCAGAC	61	-	-
			Rev	CGGATGTGAGGCAGCAGTTT
	Tsku	mouse	For	TGAGTCAGTCTTGGCAGGG	59	-	-
			Rev	CTCTCGTAGTCGGTTATGGC
